# Supplementary material for: TRBP2, a Major Component of the RNAi Machinery, Is Subjected to Cell Cycle-Dependent Regulation in Human Cancer Cells of Diverse Tissue Origin
Source: Cancers (Basel). 2024 Nov 1;16(21):3701. doi: 10.3390/cancers16213701 (PMC11545598; doi:10.3390/cancers16213701)
Supplement: Supplementary file 1 [file cancers-16-03701-s001.zip]

Archive with 15 entries (15 files):
- S1.tif
- S10.tif
- S11.tif
- S2.tif
- S3.tif
- S4.tif
- S5.tif
- S6.tif
- S7.tif
- S8.tif
- S9.tif
- Table1_TRBP2_Interactors.xlsx
- Table2_PACT_Interactors.xlsx
- Table3_TRBP2_Interactors_Unique.xlsx
- Theotoki_et al_October_Cancers_Supplementary_Materials_2024.pdf
