# Supplementary material for: TRBP2, a Major Component of the RNAi Machinery, Is Subjected to Cell Cycle-Dependent Regulation in Human Cancer Cells of Diverse Tissue Origin
Source: Cancers (Basel). 2024 Nov 1;16(21):3701. doi: 10.3390/cancers16213701 (PMC11545598; doi:10.3390/cancers16213701)
Supplement: Supplementary file 1 [file cancers-16-03701-s001.zip › Table1_TRBP2_Interactors.xlsx]

## Sheet: Φύλλο1
TRBP2 Interactors
Interactor	Description
ABI2	abl-interactor 2
ABT1	activator of basal transcription 1
ADAMTS13	ADAM metallopeptidase with thrombospondin type 1 motif, 13
ADAMTS4	ADAM metallopeptidase with thrombospondin type 1 motif, 4
ADAR	adenosine deaminase, RNA-specific
ADARB1	adenosine deaminase, RNA-specific, B1
ADD3	adducin 3 (gamma)
AGO1	argonaute RISC catalytic component 1
AGO2	argonaute RISC catalytic component 2
AGO3	argonaute RISC catalytic component 3
AGO4	argonaute RISC catalytic component 4
AKAP17A	A kinase (PRKA) anchor protein 17A
APP	amyloid beta (A4) precursor protein
ARHGAP36	Rho GTPase activating protein 36
AURKA	aurora kinase A
BRD1	bromodomain containing 1
C17ORF85	chromosome 17 open reading frame 85
C1ORF35	chromosome 1 open reading frame 35
C2CD4B	C2 calcium-dependent domain containing 4B
C7ORF50	chromosome 7 open reading frame 50
CAPRIN1	cell cycle associated protein 1
CDC73	cell division cycle 73
CDK9	cyclin-dependent kinase 9
CEBPZ	CCAAT/enhancer binding protein (C/EBP), zeta
CFAP20	cilia and flagella associated protein 20
CHD5	chromodomain helicase DNA binding protein 5
CNOT11	CCR4-NOT transcription complex, subunit 11
CPA6	carboxypeptidase A6
CSTF2T	cleavage stimulation factor, 3' pre-RNA, subunit 2, 64kDa, tau variant
CTR9	CTR9, Paf1/RNA polymerase II complex component
CUL3	cullin 3
DDX27	DEAD (Asp-Glu-Ala-Asp) box polypeptide 27
DDX50	DEAD (Asp-Glu-Ala-Asp) box polypeptide 50
DDX58	DEAD (Asp-Glu-Ala-Asp) box polypeptide 58
DHX16	DEAH (Asp-Glu-Ala-His) box polypeptide 16
DHX29	DEAH (Asp-Glu-Ala-His) box polypeptide 29
DHX9	DEAH (Asp-Glu-Ala-His) box helicase 9
DICER1	dicer 1, ribonuclease type III
DNAJC2	DnaJ (Hsp40) homolog, subfamily C, member 2
EGLN3	egl-9 family hypoxia-inducible factor 3
EIF2AK2	eukaryotic translation initiation factor 2-alpha kinase 2
EMILIN3	elastin microfibril interfacer 3
ESR1	estrogen receptor 1
ESR2	estrogen receptor 2 (ER beta)
FOXD4L6	forkhead box D4-like 6
GATAD2B	GATA zinc finger domain containing 2B
GPATCH4	G patch domain containing 4
H1FOO	H1 histone family, member O, oocyte-specific
HDLBP	high density lipoprotein binding protein
HP1BP3	heterochromatin protein 1, binding protein 3
HPSE2	heparanase 2 (inactive)
HSCB	HscB mitochondrial iron-sulfur cluster co-chaperone
HSPB1	heat shock 27kDa protein 1
IFIT5	interferon-induced protein with tetratricopeptide repeats 5
IK	IK cytokine, down-regulator of HLA II
IKBKG	inhibitor of kappa light polypeptide gene enhancer in B-cells, kinase gamma
ILF2	interleukin enhancer binding factor 2
ILF3	interleukin enhancer binding factor 3, 90kDa
IQGAP2	IQ motif containing GTPase activating protein 2
IRF7	interferon regulatory factor 7
IWS1	IWS1 homolog (S. cerevisiae)
KCNIP3	Kv channel interacting protein 3, calsenilin
KIF2A	kinesin heavy chain member 2A
LEO1	Leo1, Paf1/RNA polymerase II complex component, homolog (S. cerevisiae)
LETM1	leucine zipper-EF-hand containing transmembrane protein 1
LUZP1	leucine zipper protein 1
MAD1L1	MAD1 mitotic arrest deficient-like 1 (yeast)
MAGEB2	melanoma antigen family B, 2
MAML1	mastermind-like 1 (Drosophila)
MAP4K1	mitogen-activated protein kinase kinase kinase kinase 1
MAPK8IP2	mitogen-activated protein kinase 8 interacting protein 2
MCM5	minichromosome maintenance complex component 5
MED21	mediator complex subunit 21
MED22	mediator complex subunit 22
MEMO1	mediator of cell motility 1
MLF1	myeloid leukemia factor 1
MTM1	myotubularin 1
MYC	v-myc avian myelocytomatosis viral oncogene homolog
MYCN	v-myc avian myelocytomatosis viral oncogene neuroblastoma derived homolog
MYO9B	myosin IXB
NEDD4L	neural precursor cell expressed, developmentally down-regulated 4-like, E3 ubiquitin protein ligase
NEIL1	nei endonuclease VIII-like 1 (E. coli)
NELFA	negative elongation factor complex member A
NEUROG1	neurogenin 1
NKRF	NFKB repressing factor
NMNAT1	nicotinamide nucleotide adenylyltransferase 1
NOC3L	nucleolar complex associated 3 homolog (S. cerevisiae)
NOTCH1	notch 1
NUDT18	nudix (nucleoside diphosphate linked moiety X)-type motif 18
NXF1	nuclear RNA export factor 1
OGDHL	oxoglutarate dehydrogenase-like
OGT	O-linked N-acetylglucosamine (GlcNAc) transferase
PAF1	Paf1, RNA polymerase II associated factor, homolog (S. cerevisiae)
PHF1	PHD finger protein 1
PLK1	polo-like kinase 1
PNKD	paroxysmal nonkinesigenic dyskinesia
PNKP	polynucleotide kinase 3'-phosphatase
POP1	processing of precursor 1, ribonuclease P/MRP subunit (S. cerevisiae)
PPAN	peter pan homolog (Drosophila)
PPP1R12A	protein phosphatase 1, regulatory subunit 12A
PRKRA	protein kinase, interferon-inducible double stranded RNA dependent activator
PRNP	prion protein
PSPC1	paraspeckle component 1
PTOV1	prostate tumor overexpressed 1
PTP4A2	protein tyrosine phosphatase type IVA, member 2
RAF1	Raf-1 proto-oncogene, serine/threonine kinase
RBM28	RNA binding motif protein 28
RBM4B	RNA binding motif protein 4B
RBPJ	recombination signal binding protein for immunoglobulin kappa J region
RECQL4	RecQ protein-like 4
RNF113A	ring finger protein 113A
RPL13	ribosomal protein L13
RPL13A	ribosomal protein L13a
RPL15	ribosomal protein L15
RPL3	ribosomal protein L3
RPL35	ribosomal protein L35
RPL4	ribosomal protein L4
RPP25L	ribonuclease P/MRP 25kDa subunit-like
RPS16	ribosomal protein S16
RRP12	ribosomal RNA processing 12 homolog (S. cerevisiae)
RRP1B	ribosomal RNA processing 1B
RRP9	ribosomal RNA processing 9, small subunit (SSU) processome component, homolog (yeast)
SDAD1	SDA1 domain containing 1
SF3A2	splicing factor 3a, subunit 2, 66kDa
SFXN3	sideroflexin 3
SLX4IP	SLX4 interacting protein
SOX2	SRY (sex determining region Y)-box 2
SRP54	signal recognition particle 54kDa
SRP72	signal recognition particle 72kDa
SRP9	signal recognition particle 9kDa
SRPR	signal recognition particle receptor (docking protein)
SRSF6	serine/arginine-rich splicing factor 6
STAU1	staufen double-stranded RNA binding protein 1
STAU2	staufen double-stranded RNA binding protein 2
STRBP	spermatid perinuclear RNA binding protein
SUDS3	suppressor of defective silencing 3 homolog (S. cerevisiae)
TBC1D10B	TBC1 domain family, member 10B
TCEA2	transcription elongation factor A (SII), 2
TCEANC	transcription elongation factor A (SII) N-terminal and central domain containing
TCOF1	Treacher Collins-Franceschetti syndrome 1
TGIF2	TGFB-induced factor homeobox 2
TOP1	topoisomerase (DNA) I
TPT1	tumor protein, translationally-controlled 1
TRAF6	TNF receptor-associated factor 6, E3 ubiquitin protein ligase
TRIM41	tripartite motif containing 41
TRMT1	tRNA methyltransferase 1 homolog (S. cerevisiae)
TRMT2A	tRNA methyltransferase 2 homolog A (S. cerevisiae)
TSR1	TSR1, 20S rRNA accumulation, homolog (S. cerevisiae)
UBTF	upstream binding transcription factor, RNA polymerase I
UGGT2	UDP-glucose glycoprotein glucosyltransferase 2
VAV2	vav 2 guanine nucleotide exchange factor
WBP11	WW domain binding protein 11
WDR46	WD repeat domain 46
WIBG	within bgcn homolog (Drosophila)
ZMAT3	zinc finger, matrin-type 3
ZMAT4	zinc finger, matrin-type 4
ZNF346	zinc finger protein 346
ZNF669	zinc finger protein 669
ZRANB2	zinc finger, RAN-binding domain containing 2
