# Supplementary material for: TRBP2, a Major Component of the RNAi Machinery, Is Subjected to Cell Cycle-Dependent Regulation in Human Cancer Cells of Diverse Tissue Origin
Source: Cancers (Basel). 2024 Nov 1;16(21):3701. doi: 10.3390/cancers16213701 (PMC11545598; doi:10.3390/cancers16213701)
Supplement: Supplementary file 1 [file cancers-16-03701-s001.zip › Table3_TRBP2_Interactors_Unique.xlsx]

## Sheet: Φύλλο1
Unique Interactors of TRBP2
ABI2
ADAMTS13
ADAMTS4
ADD3
AGO1
AGO3
AGO4
AKAP17A
APP
ARHGAP36
AURKA
BRD1
C17ORF85
C2CD4B
CAPRIN1
CDC73
CDK9
CFAP20
CHD5
CPA6
CSTF2T
CTR9
CUL3
DHX16
DHX29
DHX9
DNAJC2
EGLN3
EMILIN3
ESR2
FOXD4L6
GATAD2B
GPATCH4
H1FOO
HDLBP
HPSE2
HSCB
HSPB1
IK
IKBKG
ILF2
ILF3
IQGAP2
IRF7
IWS1
KCNIP3
KIF2A
LEO1
LETM1
LUZP1
MAD1L1
MAML1
MAP4K1
MAPK8IP2
MCM5
MED21
MED22
MEMO1
MLF1
MTM1
MYO9B
NEDD4L
NELFA
NEUROG1
NMNAT1
NOTCH1
NUDT18
NXF1
OGDHL
OGT
PAF1
PHF1
PLK1
PNKD
PNKP
PPP1R12A
PRNP
PSPC1
PTOV1
PTP4A2
RECQL4
RPP25L
RPS16
RRP12
RRP9
SF3A2
SFXN3
SLX4IP
SRP54
SRP9
SRPR
SUDS3
TBC1D10B
TCEA2
TCEANC
TGIF2
TOP1
TPT1
TRAF6
TRIM41
TRMT1
TRMT2A
TSR1
UBTF
UGGT2
VAV2
WBP11
WIBG
ZNF669
ZRANB2
